# Supplementary material for: DHX9-mediated epigenetic silencing of BECN1 contributes to impaired autophagy and tumor progression in breast cancer via recruitment of HDAC5
Source: Cell Death Dis. 2025 Jul 14;16(1):524. doi: 10.1038/s41419-025-07847-y (PMC12260095; doi:10.1038/s41419-025-07847-y)
Supplement: Supplementary file 2 — Supplemental material 2 [file 41419_2025_7847_MOESM2_ESM.xlsx]

## Sheet: Sheet 1
Table S1. Correlation between DHX9 expression and clinicopathologic characteristics of breast cancer patients
Characteristic	Low expression of DHX9	High expression of DHX9	p	statistic	method
n	541	542
T stage, n (%)			0.498	2.37	Chisq.test
T1	141 (13.1%)	136 (12.6%)
T2	307 (28.4%)	322 (29.8%)
T3	76 (7%)	63 (5.8%)
T4	15 (1.4%)	20 (1.9%)
N stage, n (%)			0.171	5.01	Chisq.test
N0	266 (25%)	248 (23.3%)
N1	165 (15.5%)	193 (18.1%)
N2	55 (5.2%)	61 (5.7%)
N3	44 (4.1%)	32 (3%)
M stage, n (%)			0.673	0.18	Chisq.test
M0	430 (46.6%)	472 (51.2%)
M1	11 (1.2%)	9 (1%)
Pathologic stage, n (%)			0.705	1.4	Chisq.test
Stage I	96 (9.1%)	85 (8%)
Stage II	308 (29.1%)	311 (29.3%)
Stage III	122 (11.5%)	120 (11.3%)
Stage IV	11 (1%)	7 (0.7%)
Age, n (%)			0.041	4.18	Chisq.test
<=60	283 (26.1%)	318 (29.4%)
>60	258 (23.8%)	224 (20.7%)
Race, n (%)			< 0.001	13.83	Chisq.test
Asian	32 (3.2%)	28 (2.8%)
Black or African American	116 (11.7%)	65 (6.5%)
White	367 (36.9%)	386 (38.8%)
Histological type, n (%)			< 0.001	22.77	Chisq.test
Infiltrating Ductal Carcinoma	350 (35.8%)	422 (43.2%)
Infiltrating Lobular Carcinoma	132 (13.5%)	73 (7.5%)
PR status, n (%)			0.692		Fisher.test
Negative	178 (17.2%)	164 (15.9%)
Indeterminate	2 (0.2%)	2 (0.2%)
Positive	337 (32.6%)	351 (33.9%)
ER status, n (%)			0.137		Fisher.test
Negative	129 (12.5%)	111 (10.7%)
Indeterminate	0 (0%)	2 (0.2%)
Positive	388 (37.5%)	405 (39.1%)
HER2 status, n (%)			0.426	1.71	Chisq.test
Negative	272 (37.4%)	286 (39.3%)
Indeterminate	8 (1.1%)	4 (0.6%)
Positive	74 (10.2%)	83 (11.4%)
PAM50, n (%)			< 0.001	50.9	Chisq.test
Normal	34 (3.1%)	6 (0.6%)
LumA	304 (28.1%)	258 (23.8%)
LumB	65 (6%)	139 (12.8%)
Her2	44 (4.1%)	38 (3.5%)
Basal	94 (8.7%)	101 (9.3%)
Menopause status, n (%)			0.043	6.29	Chisq.test
Pre	99 (10.2%)	130 (13.4%)
Peri	20 (2.1%)	20 (2.1%)
Post	371 (38.2%)	332 (34.2%)
Anatomic neoplasm subdivisions, n (%)			0.564	0.33	Chisq.test
Left	276 (25.5%)	287 (26.5%)
Right	265 (24.5%)	255 (23.5%)
radiation_therapy, n (%)			0.968	0	Chisq.test
No	223 (22.6%)	211 (21.4%)
Yes	286 (29%)	267 (27.1%)
OS event, n (%)			0.548	0.36	Chisq.test
Alive	469 (43.3%)	462 (42.7%)
Dead	72 (6.6%)	80 (7.4%)
DSS event, n (%)			0.724	0.12	Chisq.test
Alive	492 (46.3%)	486 (45.7%)
Dead	45 (4.2%)	40 (3.8%)
PFI event, n (%)			0.470	0.52	Chisq.test
Alive	463 (42.8%)	473 (43.7%)
Dead	78 (7.2%)	69 (6.4%)
Age, median (IQR)	59 (49, 68)	57 (48, 66)	0.029	157857	Wilcoxon
